# Supplementary material for: Increasing Functionality of Fish Leather by Chemical Surface Modifications
Source: Polymers (Basel). 2023 Sep 27;15(19):3904. doi: 10.3390/polym15193904 (PMC10574862; doi:10.3390/polym15193904)
Supplement: Supplementary file 1 [file polymers-15-03904-s001.zip]

Archive with 1 entries (1 files):
- polymers-2559558-supplementary.pdf
